# Supplementary material for: Tertiary Amine Coupling by Oxidation for Selective Labeling of Dimethyl Lysine Post-Translational Modifications
Source: J Am Chem Soc. 2024 Apr 8;146(15):10621–31. doi: 10.1021/jacs.4c00253 (PMC11027136; doi:10.1021/jacs.4c00253)
Supplement: Supplementary file 1 — ja4c00253_si_001.xlsx [file ja4c00253_si_001.xlsx]

## Sheet: Aldehyde containing proteins
WITH TACO MODIFICATION (POSITIVE CONTROL)
Accession	Protein Names	Sequence and mod type	Position	Status
P68431	Histone H3.1	VTIMPKDIQLAR, M4-Ben_Met2 (15.99490 Da), K6-Ben_K2 (-1.03160 Da)	K 123	Novel site
P68431	Histone H3.1	EIAQDFKTDLR, K7-Ben_K2 (-1.03160 Da)	K 80	Known site
Q71DI3	Histone 3.2	EIAQDFKTDLR, K7-Ben_K2 (-1.03160 Da)	K 80	Known site
P62805	Histone H4	DNIQGITKPAIR, K8-Ben_K2 (-1.03160 Da)	K 32	Novel site
P68431	Histone H2B type 1-K	LLLPGELAKHAVSEGTK, K9-Ben_K2 (-1.03160 Da)	K 109	Novel site
P04908	Histone H2A type 1-B/E	NDEELNKLLGR, K7-Ben_K2 (-1.03160 Da)	K 96	Novel site
P07910	Heterogeneous nuclear ribonucleoproteins C1/C2	MIAGQVLDINLAAEPKVNR, M1-Ben_Met2 (15.99490 Da), K16-Ben_K2 (-1.03160 Da)	K 89	Novel site
P63261	Actin cytoplasmic 2	VAPEEHPVLLTEAPLNPKANR, K18-Ben_K2 (-1.03160 Da)	K 113	Known site
P62979	Ubiquitin-ribosomal protein eS31 fusion protein	LIFAGKQLEDGR, K6-Ben_K2 (-1.03160 Da)	K 48	Novel site
Q15149	Plectin	LQLEETDHQKNLLDEELQR, K10-Ben_K2 (-1.03160 Da)	K 2339	Known site
Q562R1	Beta-actin-like protein 2	VAPDEHPILLTEAPLNPKINR, K18-Ben_K2 (-1.03160 Da)	K 114	Novel site
Q9BPW5	Ras-like protein family member 11B	QALSAKVR, K6-Ben_K2 (-1.03160 Da)	K 241	Novel site
Q15233	Non-POU domain-containing octamer-binding protein	QQEGFKGTFPDAR, K6-Ben_K2 (-1.03160 Da)	K 371	Novel site
NO TACO MODIFICATION (NEGATIVE CONTROL)
Accession	Protein Names	Sequence and mod type	Position	Status
Q9NYQ6	Cadherin EGF LAG seven-pass G-type receptor 1	SVVVGGASEDKVSVR, K11-Ben_K2 (-1.03160 Da)	K 1830	Novel site
Q9C0D3	Protein zyg-11 homolog B	TKPEILK, K2-Ben_K2 (-1.03160 Da)	K 360	Novel site

## Sheet: Propargyl containing proteins
WITH TACO MODIFICATION (POSITIVE CONTROL)
Accession	Protein Names	Sequence and mod type	Position	Status
A5A3E0	POTE ankyrin domain family member F	VAPEEHPVLLTEATLNPKANR, K18-Ben_K1 (38.01570 Da)	K 813	Novel site
A0A1W2PQ09	TATA-box-binding protein-associated factor 11-like protein 11	SVSENTAIAMAGIAK, K15-Ben_K1 (38.01570 Da)	K 147	Novel site
P12259	Coagulation factor V	WIISSLTPKHLQAGMQAYIDIK, M15-Ben_Met2 (15.99490 Da), K22-Ben_K1 (38.01570 Da)	K 327	Novel site
Q09666	Neuroblast differentiation-associated protein AHNAK	ISMPDVDLHVKGTK, M3-Ben_Met2 (15.99490 Da), K11-Ben_K1 (38.01570 Da)	K 707	Known site
O94760	N(G),N(G)-dimethylarginine dimethylaminohydrolase 1	SAKGEEVDVAR, K3-Ben_K1 (38.01570 Da)	K 34	Novel site
NO TACO MODIFICATION (NEGATIVE CONTROL)
Accession	Protein Names	Sequence and mod type	Position	Status
Q6ZMV9	Kinesin-like protein KIF6	LSSAPSQAQDFSILGK, K16-Ben_K1 (38.01570 Da)	K 538	Novel site
Q12955	Ankyrin-3	TLPVYVSFVQVGK, K13-Ben_K1 (38.01570 Da)	K 3102	Novel site
P50454	Serpin H1	SAGLAFSLYQAMAK, K14-Ben_K1 (38.01570 Da)	K 60	Novel site

## Sheet: Biotin-oxime containing protein
WITH TACO MODIFICATION (POSITIVE CONTROL)
Accession	Protein Names	Sequence and mod type	Position	Status
Q6R327	Rapamycin-insensitive companion of mTOR	LSSESKTSNR, K6-BenKPlus415 (415.17770 Da)	K 1125	Novel site
P17098	Zinc finger protein 8	LIFEQTPALTK, K11-BenKPlus415 (415.17770 Da)	K 441	Novel site
Q9H270	Vacuolar protein sorting-associated protein 11 homolog	TIGKLEPSYVIR, K4-BenKPlus415 (415.17770 Da)	K 417	Novel site
Q99741	Cell division control protein 6 homolog	KAGSLYLSGAPGTGK, K15-BenKPlus415 (415.17770 Da)	K 208	Novel site
Q6ZSZ5	Rho guanine nucleotide exchange factor 18	KFQNLIK, K1-BenKPlus415 (415.17770 Da)	K 573	Novel site
P62979	Ubiquitin-ribosomal protein eS31 fusion protein	MQIFVKTLTGK, M1-Oxidation (15.99492 Da), K6-BenKPlus415 (415.17770 Da)	K 6	Novel site
Q99832	T-complex protein 1 subunit	AFFAKMVVDAVMMLDDLLQLK, M12-Oxidation (15.99492 Da), M13-Oxidation (15.99492 Da), K5-BenKPlus415 (415.17770 Da)	K 177	Novel site
Q8TDJ6	DmX-like protein 2	TLATGYEVDGGK, K12-BenKPlus415 (415.17770 Da)	K 2068	Novel site
O14686	Histone-lysine N-methyltransferase 2D	KGEAEGPGGK, K1-BenKPlus415 (415.17770 Da)	K 4832	Novel site
NO TACO MODIFICATION (NEGATIVE CONTROL)
Accession	Protein Names	Sequence and mod type	Position	Status
Q86YW9	Mediator of RNA polymerase II transcription subunit 12-like protein	LDPAGSFVPTNTK, K13-BenKPlus415 (415.17770 Da)	K 1851	Novel site

## Sheet: MCF-10A
NOVEL ALDEHYDE CONTAINING Kme2 SITES (-1.03160 Da)
Annotated Sequence	Modifications	Theo. MH+ [Da]	Master Protein Accessions	Positions in Master Proteins
[K].HGEVCPAGWKPGSETIIPDPAGK.[L]	1xCarbamidomethyl [C5]; 1xBen_K2 [K10(100)]	2402.14	Q13162	Q13162 [241-263]
[K].LKPEDITQIQPQQLVLR.[L]	1xBen_K2 [K2(100)]	2018.13	P05556	P05556 [106-122]
[R].TSFDKPDQMAALFK.[R]	1xBen_K2 [K5(100)]	1597.76	Q9Y2A7	Q9Y2A7 [882-895]
[R].MQKEIITLAPSTMK.[I]	1xOxidation [M1(100)]; 1xBen_K2 [K3(100)]	1605.82	Q562R1	Q562R1 [314-327]
[R].FSKILENLR.[L]	1xBen_K2 [K3(100)]	1118.62	P17540	P17540 [342-350]
[R].KPFNFLPMQINTNK.[S]	1xOxidation [M8(100)]; 1xBen_K2 [K1(100)]	1706.86	Q15154	Q15154 [139-152]
[K].KLQLMLR.[Q]	1xBen_K2 [K1(100)]	900.534	Q15276	Q15276 [559-565]
KNOWN ALDEHYDE CONTAINING Kme2 SITES (-1.03160 Da)
Annotated Sequence	Modifications	Theo. MH+ [Da]	Master Protein Accessions	Positions in Master Proteins
[K].LCYVALDFENEMATAASSSSLEK.[S]	1xCarbamidomethyl [C2]; 1xOxidation [M12(100)]; 1xBen_K2 [K23(100)]	2551.12	P68032	P68032 [218-240]
NOVEL PROPARGYL CONTAINING Kme2 SITES (+38.0157 Da)
Annotated Sequence	Modifications	Theo. MH+ [Da]	Master Protein Accessions	Positions in Master Proteins
[K].AVDKPPSPSPIEMK.[K]	1xBen_K1 [K14(100)]	1533.8	Q9H165	Q9H165 [80-93]
